# Supplementary material for: Enhancing Youth Mental Health Through Virtual Lifestyle Behavior Change Support: A Pilot Feasibility Trial
Source: Children (Basel). 2026 Jan 23;13(2):163. doi: 10.3390/children13020163 (PMC12940004; doi:10.3390/children13020163)
Supplement: Supplementary file 1 [file children-13-00163-s001.zip]

Archive with 1 entries (1 files):
- children-4008840-supplementary.pdf
